# Supplementary material for: Valorization of Coffee Silverskin via Integrated Biorefinery for the Production of Bioactive Peptides and Xylooligosaccharides: Functional and Prebiotic Properties
Source: Foods. 2025 Aug 6;14(15):2745. doi: 10.3390/foods14152745 (PMC12345723; doi:10.3390/foods14152745)
Supplement: Supplementary file 1 [file foods-14-02745-s001.zip]

Archive with 1 entries (1 files):
- foods-3752914-supplementary.pdf
